# Supplementary material for: Diversity and Virulence of Diaporthe Species Associated with Peach Trunk Diseases in China
Source: Plants (Basel). 2024 Nov 18;13(22):3238. doi: 10.3390/plants13223238 (PMC11597932; doi:10.3390/plants13223238)
Supplement: Supplementary file 1 [file plants-13-03238-s001.zip]

Archive with 1 entries (1 files):
- plants-3278244-supplementary.pdf
